# Supplementary material for: Effect of Percutaneous Electric Stimulation with High-Frequency Alternating Currents on the Sensory-Motor System of Healthy Volunteers: A Double-Blind Randomized Controlled Study
Source: J Clin Med. 2022 Mar 25;11(7):1832. doi: 10.3390/jcm11071832 (PMC8999650; doi:10.3390/jcm11071832)
Supplement: Supplementary file 1 [file jcm-11-01832-s001.zip]

Archive with 1 entries (1 files):
- jcm-1638242-supplementary.pdf
